# Supplementary material for: Aqueous humor metabolomic profiling identifies a distinct signature in pseudoexfoliation syndrome
Source: Front Mol Biosci. 2025 Jan 23;11:1487115. doi: 10.3389/fmolb.2024.1487115 (PMC11798801; doi:10.3389/fmolb.2024.1487115)
Supplement: Supplementary file 2 [file Table1.xls]

## Sheet: Supplemental Table 2
Supplemental Table . Metabolite annotation.
Experiment title:		Metabolomic Disparities in Cataract Progression
Organism/Plant species:		Homo sapien
Organ/tissue:		Intraocular Fluid
Analytical tool:		Orbitrap Exploris 120 HRMS coupled to Vanquish core HPLC system
Identification level (A; B; C)- (A) standard or NMR; (B(i)) confident match based on MS/MS and (B(ii)) confident match using in-silico MS/MS approaches and (B(iii)) partial match based on MS/MS and (C(i)) confident match based on MSn and (C(ii)) confident match using in-silico MSn approaches and (C(iii)) partial match based on MSn; (D) MS only
Identifier from database: HMDB, KEGG, PubChem, KNApSAcK, ect.
Peak no.	Ret. Time	Putative metabolite name	Coresponding Metabolite in Literature	ES(+) Found m/z	ES(-) Found m/z	Identification level (A-D)	International identifier
1	3.97	Aminoisobutyric Acid	2-Aminoisobutyric acid	104.071		A	HMDB0001906
2	6.62	4-Hydroxyproline	4-Hydroxyproline	132.066		A	HMDB0000725
3	6	Alanine	L-Alanine	90.055		A	HMDB0000161
4	9.8	Aminoadipic Acid	Aminoadipic acid	162.076		A	HMDB0000510
5	5	beta-Alanine	beta-Alanine	90.055		A	HMDB0000056
6	1.58	Butyrylcarnitine	Butyrylcarnitine	232.154		A	HMDB0002013
7	10.5	Citrulline	Citrulline	176.103		A	HMDB0000904
8	1.62	Creatinine	Creatinine	114.066		A	HMDB0000562
9	14.16	Cystine	Cystine	241.031		A	HMDB0250712
10	4.63	Cytidine	Cytidine		242.077	A	HMDB0000089
11	5.23	Glucose	D-Glucose		179.055	A	HMDB0000122
12	3.44	Ethanolamine	Ethanolamine	62.06		A	HMDB0000149
13	10.6	Glutamic Acid	Glutamic acid	148.06		A	HMDB0000148
14	9.8	Glutamine	Glutamine	147.076		A	HMDB0000641
15	1.58	Fumarate	Glycerol		115.003	A	HMDB0000131
16	9	Glycine	Glycine	76.0393		A	HMDB0000123
17	12.8	Histamine	Histamine	112.087		A	HMDB0000870
18	12.5	Histidine	Histidine	156.077		A	HMDB0000177
19	5.9	3-Hydroxy-kynurenine	Hydroxykynurenine	225.087		A	HMDB0000732
20	2.8	Isoleucine	Isoleucine	132.102		A	HMDB0000172
21	1.39	Isovalerylcarnitine	Isovalerylcarnitine	246.17		A	HMDB0000688
22	1.9	Kynurenic acid	Kynurenic acid	190.05		A	HMDB0000715
23	2.75	Kynurenine	Kynurenine	209.092		A	HMDB0000684
24	2.45	Acetylcarnitine	L-Acetylcarnitine	204.123		A	HMDB0000201
25	0.79	Lactic acid	Lactic acid		89.0244	A	HMDB0000190
26	12.5	Arginine	L-Arginine	175.119		A	HMDB0000517
27	10	Asparagine	L-Asparagine	133.061		A	HMDB0000168
28	13	Aspartic Acid	L-Aspartic acid	134.045		A	HMDB0000191
29	3.7	Carnitine	L-Carnitine	162.112		A	HMDB0000062
30	2.5	Leucine	Leucine	132.102		A	HMDB0000687
31	7.4	Threonine	L-Threonine	120.066		A	HMDB0000167
32	2.5	Tryptophan	L-Tryptophan	205.097		A	HMDB0000929
33	4	Tyrosine	L-Tyrosine	182.081		A	HMDB0000158
34	3.6	Valine	L-Valine	118.086		A	HMDB0000883
35	13.5	Lysine	Lysine	147.113		A	HMDB0000182
36	5.39	Malic acid	Malic acid		133.013	A	HMDB0000156
37	3	Methionine	Methionine	150.058		A	HMDB0000696
38	12.7	Methylhistidine	Methylhistidine	170.092		A	HMDB0000479
39	1.02	Octanoylcarnitine	Octanoylcarnitine	288.217		A	HMDB0000791
40	13.3	Ornithine	Ornithine	133.097		A	HMDB0000214
41	4.6	alpha-Ketoglutaric acid	Oxoglutaric acid		145.013	A	HMDB0000208
42	2.5	Phenylalanine	Phenylalanine	166.086		A	HMDB0000159
43	3.8	Proline	Proline	116.071		A	HMDB0000162
44	1.92	Propionylcarnitine	Propionylcarnitine	218.139		A	HMDB0000824
45	11.8	Putrescine	Putrescine	89.1073		A	HMDB0001414
46	5.72	Pyruvic acid	Pyruvic acid		87.0077	A	HMDB0000243
47	5.3	Sarcosine	Sarcosine	90.055		A	HMDB0000271
48	10	Serine	Serine	106.05		A	HMDB0000187
49	10.2	Spermine	Spermine	203.223		A	HMDB0001256
50	5.3	Succinic acid	Succinic acid	117.019		A	HMDB0000254
51	4	Taurine	Taurine	126.022		A	HMDB0000251
52	2.14	Uridine	Uridine	243.061		A	HMDB0000296

## Sheet: Sheet1
Aminoisobutyric Acid	104.071	3.97	pos	2-Aminoisobutyric acid
4-Hydroxyproline	132.066	6.62	pos	4-Hydroxyproline
Alanine	90.055	6	pos	Alanine
Aminoadipic Acid	162.076	9.8	pos	Aminoadipic acid
beta-Alanine	90.055	5	pos	beta-Alanine
Butyrylcarnitine	232.154	1.58	pos	Butyrylcarnitine
Citrulline	176.103	10.5	pos	Citrulline
Creatinine	114.066	1.62	pos	Creatinine
Cystine	241.031	14.16	pos	Cystine
Cytidine	242.077	4.63		Cytidine
Glucose	179.055	5.23		D-Glucose
Ethanolamine	62.06	3.44	pos	Ethanolamine
Glutamic Acid	148.06	10.6	pos	Glutamic acid
Glutamine	147.076	9.8	pos	Glutamine
Fumarate	115.003	1.58		Glycerol
Glycine	76.0393	9	pos	Glycine
Histamine	112.087	12.8	pos	Histamine
Histidine	156.077	12.5	pos	Histidine
3-Hydroxy-kynurenine	225.087	5.9	pos	Hydroxykynurenine
Isoleucine	132.102	2.8	pos	Isoleucine
Isovalerylcarnitine	246.17	1.39	pos	Isovalerylcarnitine
Kynurenic acid	190.05	1.9	pos	Kynurenic acid
Kynurenine	209.092	2.75	pos	Kynurenine
Acetylcarnitine	204.123	2.45	pos	L-Acetylcarnitine
Lactic acid	89.0244	0.79		Lactic acid
Arginine	175.119	12.5	pos	L-Arginine
Asparagine	133.061	10	pos	L-Asparagine
Aspartic Acid	134.045	13	pos	L-Aspartic acid
Carnitine	162.112	3.7	pos	L-Carnitine
Leucine	132.102	2.5	pos	Leucine
Threonine	120.066	7.4	pos	L-Threonine
Tryptophan	205.097	2.5	pos	L-Tryptophan
Tyrosine	182.081	4	pos	L-Tyrosine
Valine	118.086	3.6	pos	L-Valine
Lysine	147.113	13.5	pos	Lysine
Malic acid	133.013	5.39		Malic acid
Methionine	150.058	3	pos	Methionine
Methylhistidine	170.092	12.7	pos	Methylhistidine
Amino-n-butyric Acid	104.071	4.4	pos	NA
Octanoylcarnitine	288.217	1.02	pos	Octanoylcarnitine
Ornithine	133.097	13.3	pos	Ornithine
alpha-Ketoglutaric acid	145.013	4.6		Oxoglutaric acid
Phenylalanine	166.086	2.5	pos	Phenylalanine
Proline	116.071	3.8	pos	Proline
Propionylcarnitine	218.139	1.92	pos	Propionylcarnitine
Putrescine	89.1073	11.8	pos	Putrescine
Pyruvic acid	87.0077	5.72		Pyruvic acid
Sarcosine	90.055	5.3	pos	Sarcosine
Serine	106.05	10	pos	Serine
Spermine	203.223	10.2	pos	Spermine
Succinic acid	117.019	5.3		Succinic acid
Taurine	126.022	4	pos	Taurine
Uridine	243.061	2.14		Uridine

## Sheet: Sheet2
alpha-Ketoglutaric acid	145.013	4.6		alpha-Ketoglutaric acid
Cytidine	242.077	4.63		Cytidine
Fumarate	115.003	1.58		Fumarate
Glucose	179.055	5.23		Glucose
Lactic acid	89.0244	0.79		Lactic acid
Malic acid	133.013	5.39		Malic acid
Pyruvic acid	87.0077	5.72		Pyruvic acid
Succinic acid	117.019	5.3		Succinic acid
Uridine	243.061	2.14		Uridine
