# Supplementary material for: Aqueous humor metabolomic profiling identifies a distinct signature in pseudoexfoliation syndrome
Source: Front Mol Biosci. 2025 Jan 23;11:1487115. doi: 10.3389/fmolb.2024.1487115 (PMC11798801; doi:10.3389/fmolb.2024.1487115)
Supplement: Supplementary file 3 [file DataSheet1.csv]

Univariate Analysis Result for each variable/metabolite
[NOTE]
p-value is calculated with t-test as a default.
p-value with (W) is calculated by the Wilcoxon Mann Whitney test
Name	Mean (SD) of 0	Mean (SD) of 1	p-value	q-value (FDR)	Fold Change	0/1	p.value.origin
4-Hydroxyproline	0.030 (0.934)	-0.023 (0.892)	0.4847 (W)	NA	0.76	Up	0.48467
Aminoadiphic Acid	-0.010 (0.920)	0.008 (0.882)	0.9023 (W)	NA	0.76	Down	0.90227
α-Ketoglutaric acid	0.019 (0.990)	-0.014 (1.039)	0.9774 (W)	NA	0.76	Up	0.97736
Arginine	0.170 (1.062)	-0.129 (1.123)	0.0254 (W)	NA	0.76	Up	0.02538
Asparagine	0.054 (0.671)	-0.041 (0.661)	0.1610 (W)	NA	0.76	Up	0.16100
Aspartic Acid	-0.090 (1.020)	0.068 (0.983)	0.2753 (W)	NA	0.76	Down	0.27533
Citrulline	0.091 (0.862)	-0.069 (0.735)	0.0044 (W)	NA	0.76	Up	0.00445
L-Cystine	0.082 (0.828)	-0.063 (0.727)	0.0049 (W)	NA	0.76	Up	0.00488
Cytidine	0.089 (0.836)	-0.067 (0.873)	0.3584 (W)	NA	0.76	Up	0.35841
Fumarate	-0.044 (0.850)	0.033 (0.870)	0.4994 (W)	NA	0.76	Down	0.49942
Glucose	0.029 (0.481)	-0.022 (0.660)	0.9270 (W)	NA	0.76	Up	0.92704
Glutamic Acid	0.003 (0.803)	-0.003 (0.810)	0.8095 (W)	NA	0.76	Up	0.80954
Glutamine	0.081 (0.605)	-0.062 (0.578)	0.0587 (W)	NA	0.76	Up	0.05869
Isoleucine	0.027 (0.665)	-0.020 (0.616)	0.1406 (W)	NA	0.76	Up	0.14061
Lactic acid	0.087 (0.469)	-0.066 (0.652)	0.0326 (W)	NA	0.76	Up	0.03260
Leucine	0.025 (0.642)	-0.019 (0.755)	0.8162 (W)	NA	0.76	Up	0.81620
Malic acid	0.010 (0.779)	-0.008 (0.823)	0.9292 (W)	NA	0.76	Up	0.92921
Methionine	0.026 (0.746)	-0.020 (0.720)	0.1821 (W)	NA	0.76	Up	0.18211
Ornithine	0.034 (0.950)	-0.026 (0.781)	0.0954 (W)	NA	0.76	Up	0.09543
Phenylalanine	0.077 (0.465)	-0.059 (0.598)	0.0326 (W)	NA	0.76	Up	0.03260
Pyruvic acid	0.002 (0.807)	-0.002 (0.787)	0.4067 (W)	NA	0.76	Up	0.40665
Succinic acid	0.034 (0.845)	-0.026 (0.800)	0.3948 (W)	NA	0.76	Up	0.39476
Tryptophan	0.120 (0.525)	-0.091 (0.674)	0.0273 (W)	NA	0.76	Up	0.02728
Tyrosine	0.102 (0.457)	-0.077 (0.635)	0.0151 (W)	NA	0.76	Up	0.01510
Uridine	0.001 (0.641)	-0.001 (0.673)	0.5549 (W)	NA	0.76	Up	0.55494
3-Hydroxykynurenine	0.107 (1.149)	-0.081 (1.130)	0.1989 (W)	NA	0.76	Up	0.19892
2-Aminoisobutyric acid	0.054 (0.716)	-0.041 (0.737)	0.2737 (W)	NA	0.76	Up	0.27367
Alpha-aminobutyric acid	0.026 (0.973)	-0.020 (0.999)	0.6002 (W)	NA	0.76	Up	0.60023
beta-Alanine	0.037 (1.020)	-0.028 (1.026)	0.2417 (W)	NA	0.76	Up	0.24172
Butyrylcarnitine	0.017 (0.834)	-0.013 (0.840)	0.1235 (W)	NA	0.76	Up	0.12353
Carnitine	0.033 (0.877)	-0.025 (0.823)	0.1240 (W)	NA	0.76	Up	0.12396
Creatinine	0.048 (0.910)	-0.037 (0.871)	0.0462 (W)	NA	0.76	Up	0.04622
Ethanolamine	0.016 (0.903)	-0.012 (0.912)	0.7998 (W)	NA	0.76	Up	0.79982
Glycine	0.129 (1.352)	-0.098 (1.452)	0.0762 (W)	NA	0.76	Up	0.07623
Histamine	0.010 (1.326)	-0.007 (1.270)	0.6650 (W)	NA	0.76	Up	0.66505
Isovalerylcarnitine	0.023 (0.755)	-0.017 (0.738)	0.2997 (W)	NA	0.76	Up	0.29974
Kynurenic acid	0.077 (0.738)	-0.058 (0.757)	0.0631 (W)	NA	0.76	Up	0.06311
Kynurenine	0.033 (0.826)	-0.025 (0.790)	0.1025 (W)	NA	0.76	Up	0.10252
Acetylcarnitine	0.048 (0.714)	-0.036 (0.737)	0.1143 (W)	NA	0.76	Up	0.11428
Alanine	0.032 (0.882)	-0.025 (0.874)	0.3445 (W)	NA	0.76	Up	0.34448
Histidine	-0.098 (1.499)	0.074 (1.421)	0.8293 (W)	NA	0.76	Down	0.82935
Lysine	0.029 (1.191)	-0.022 (1.191)	0.1527 (W)	NA	0.76	Up	0.15274
Octanoylcarnitine	0.070 (0.918)	-0.053 (0.999)	0.0722 (W)	NA	0.76	Up	0.07222
Proline	0.028 (0.765)	-0.021 (0.756)	0.2241 (W)	NA	0.76	Up	0.22407
Sarcosine	0.022 (0.767)	-0.017 (0.754)	0.5837 (W)	NA	0.76	Up	0.58368
Serine	0.052 (0.888)	-0.040 (0.846)	0.0496 (W)	NA	0.76	Up	0.04956
Threonine	0.012 (0.696)	-0.009 (0.670)	0.3756 (W)	NA	0.76	Up	0.37556
Valine	0.031 (1.009)	-0.023 (1.029)	0.3620 (W)	NA	0.76	Up	0.36204
Methylhistidine	0.029 (0.890)	-0.022 (0.828)	0.3111 (W)	NA	0.76	Up	0.31109
Propionylcarnitine	-0.001 (0.764)	0.001 (0.698)	0.3261 (W)	NA	0.76	Down	0.32612
Putrescine	-0.010 (1.008)	0.007 (1.069)	0.9910 (W)	NA	0.76	Down	0.99101
Spermine	0.067 (1.664)	-0.051 (1.469)	0.6820 (W)	NA	0.76	Up	0.68195
Taurine	0.044 (0.798)	-0.033 (0.804)	0.1256 (W)	NA	0.76	Up	0.12555
